# Supplementary material for: Does physical activity really improve anxiety and depression in overweight or obese children and adolescents? A systematic review and meta-analysis
Source: BMC Psychiatry. 2026 Jan 16;26:139. doi: 10.1186/s12888-025-07761-9 (PMC12892821; doi:10.1186/s12888-025-07761-9)
Supplement: Supplementary file 1 — Supplementary Material 1 [file 12888_2025_7761_MOESM1_ESM.zip]

Archive with 25 entries (24 files):
- Appendix/
- Appendix/Additional file 1 Meta-analysis timeline.docx
- Appendix/Additional file 10 Meta-analysis results for outcomes.docx
- Appendix/Additional file 11 Sensitivity analysis forest plots for anxiety and Baujat plot results.docx
- Appendix/Additional file 12 Statistical table of predefined subgroup analysis results.docx
- Appendix/Additional file 13 Results of subgroup analysis of anxiety.docx
- Appendix/Additional file 14 Results of subgroup analysis of depression.docx
- Appendix/Additional file 15 Results of subgroup analysis of self-esteem.docx
- Appendix/Additional file 16 Results of subgroup analysis of self-worth.docx
- Appendix/Additional file 17 Statistical table of exploratory subgroup analysis results.docx
- Appendix/Additional file 18 Results of meta-regression analysis.docx
- Appendix/Additional file 19 Meta-regression information table.docx
- Appendix/Additional file 2 Boolean search strings.docx
- Appendix/Additional file 20 Sensitivity Analysis of the Correlation Coefficient (Corr).docx
- Appendix/Additional file 21 Sensitivity Analysis Including Only Studies with Physical Activity as the Sole Variable.docx
- Appendix/Additional file 22 Funnel plot.docx
- Appendix/Additional file 23 Trim-and-Fill funnel plot and Egger's test.docx
- Appendix/Additional file 24 GRADE summary of findings for 4 outcomes.docx
- Appendix/Additional file 3 Trial Registration Status.docx
- Appendix/Additional file 4 Excluded studies and reasons for exclusion.docx
- Appendix/Additional file 5 Additional characteristics of the included studies.docx
- Appendix/Additional file 6 Overweight or Obesity Definition Criteria.docx
- Appendix/Additional file 7 Co-intervention Profile of Included Randomized Controlled Trials.docx
- Appendix/Additional file 8 Risk of bias assessment of each outcome in the randomized controlled trials.docx
- Appendix/Additional file 9 Forest plot.docx
